# Supplementary material for: Characterization of a Novel Fe2+ Activated Non-Blue Laccase from Methylobacterium extorquens
Source: Int J Mol Sci. 2022 Aug 29;23(17):9804. doi: 10.3390/ijms23179804 (PMC9456135; doi:10.3390/ijms23179804)
Supplement: Supplementary file 1 [file ijms-23-09804-s001.zip]

Archive with 1 entries (1 files):
- ijms-1859027-supplementary.pdf
